# Supplementary material for: Evolutionary Dynamics in the Southwest Indian Ocean Marine Biodiversity Hotspot: A Perspective from the Rocky Shore Gastropod Genus Nerita
Source: PLoS One. 2014 Apr 15;9(4):e95040. doi: 10.1371/journal.pone.0095040 (PMC3988148; doi:10.1371/journal.pone.0095040)
Supplement: Table S1 — List of species used in this study, sampling zone, biogeographic region and Genbank accession numbers for CO1 and 16S genes. CPO: Central Pacific Ocean; EAO: East Atlantic Ocean; EPO: East Pacific Ocean; IAA: Indo-Australian archipelago; NIO: North Indian Ocean; RS: Red Sea; SEIO: Southeast Indian Ocean; SWIO: Southwest Indian Ocean; SWPO: Southwest Pacific Ocean; WPO: West Pacific Ocean; WAO: West Atlantic Ocean;. (XLSX) [file pone.0095040.s001.xlsx]

## Sheet: Sheet1
Taxon	Sampling zone	Biogeographic region	Genbank accession
			CO1	16S
Nerita adenensis	Oman	NIO	EU732209.1	EU732046.1
Nerita adenensis	Oman	NIO	EU732210.1	EU732047.1
Nerita albicilla	New Caledonia	WPO	EU732211.1	EU732048.1
Nerita albicilla	Queensland	WPO	EU732212.1	EU732049.1
Nerita albicilla	Tanzania	SWIO	EU732213.1	EU732050.1
Nerita albicilla	South Africa	SWIO	EU732214.1	EU732051.1
Nerita albicilla	Reunion Island	SWIO	KJ458448	KJ458416
Nerita albicilla	Reunion Island	SWIO	KJ458449	KJ458417
Nerita albicilla	Reunion Island	SWIO	KJ458450	KJ458418
Nerita albicilla	Reunion Island	SWIO	KJ458451	KJ458419
Nerita antiquata	Indonesia	IAA	EU732215.1	EU732052.1
Nerita antiquata	Malaysia	IAA	EU732216.1	EU732053.1
Nerita argus	French Polynesia	WPO	EU732217.1	EU732054.1
Nerita argus	French Polynesia	WPO	EU732218.1	EU732055.1
Nerita argus	American Samoa	WPO	EU732219.1	EU732056.1
Nerita argus	American Samoa	WPO	EU732220.1	EU732057.1
Nerita aterrima	Madagascar	SWIO	EU732221.1	EU732058.1
Nerita aterrima	Reunion Island	SWIO	EU732222.1	EU732059.1
Nerita aterrima	Reunion Island	SWIO	KJ458452	KJ458420
Nerita aterrima	Reunion Island	SWIO	KJ458453	KJ458421
Nerita aterrima	Reunion Island	SWIO	KJ458454	KJ458422
Nerita aterrima	Reunion Island	SWIO	KJ458455	KJ458423
Nerita aterrima	Reunion Island	SWIO	KJ458456	KJ458424
Nerita aterrima	Reunion Island	SWIO	KJ458457	KJ458425
Nerita atramentosa	Tanzania	SWIO	EU732223.1	EU732060.1
Nerita atramentosa	Western Australia	SEIO	EU732224.1	EU732061.1
Nerita balteata	Queensland	WPO	EU732225.1	EU732062.1
Nerita balteata	Queensland	WPO	EU732226.1	EU732063.1
Nerita chamaeleon	Malaysia	IAA	EU732227.1	EU732064.1
Nerita chamaeleon	Thailand	IAA	EU732228.1	EU732065.1
Nerita chamaeleon	Queensland	WPO	EU732229.1	EU732066.1
Nerita chamaeleon	Singapore	IAA	EU732230.1	EU732067.1
Nerita costata	Indonesia	IAA	EU732231.1	EU732068.1
Nerita costata	Malaysia	IAA	EU732232.1	EU732069.1
Nerita erythrostoma	Queensland	WPO	EU732233.1	EU732070.1
Nerita erythrostoma	Queensland	WPO	EU732234.1	EU732071.1
Nerita exuvia	Indonesia	IAA	EU732235.1	EU732072.1
Nerita exuvia	Malaysia	IAA	EU732236.1	EU732073.1
Nerita filosa	New Caledonia	WPO	EU732237.1	EU732074.1
Nerita filosa	New Caledonia	WPO	EU732238.1	EU732075.1
Nerita filosa	New Caledonia	WPO	EU732239.1	EU732076.1
Nerita filosa	New Caledonia	WPO	EU732240.1	EU732077.1
Nerita filosa	Fiji	WPO	EU732241.1	EU732078.1
Nerita filosa	Fiji	WPO	EU732242.1	EU732079.1
Nerita fulgurans	Florida	WAO	EU732243.1	EU732080.1
Nerita fulgurans	Panama	WAO	EU732244.1	EU732081.1
Nerita funiculata	Ecuador	EPO	EU732245.1	EU732082.1
Nerita funiculata	Mexico	EPO	EU732246.1	EU732083.1
Nerita grossa	Papua New Guinea	IAA	EU732247.1	EU732084.1
Nerita grossa	Papua New Guinea	IAA	EU732248.1	EU732085.1
Nerita guamensis	Guam	WPO	EU732249.1	EU732086.1
Nerita guamensis	Guam	WPO	EU732250.1	EU732087.1
Nerita helicinoides	Japan	WPO	EU732251.1	EU732088.1
Nerita helicinoides	Japan	WPO	EU732252.1	EU732089.1
Nerita histrio	Philippines	IAA	EU732253.1	EU732090.1
Nerita histrio	Thailand	IAA	EU732254.1	EU732091.1
Nerita incerta	American Samoa	WPO	EU732255.1	EU732092.1
Nerita incerta	Indonesia	IAA	EU732256.1	EU732093.1
Nerita insculpta	American Samoa	WPO	EU732257.1	EU732094.1
Nerita insculpta	Indonesia	IAA	EU732258.1	EU732095.1
Nerita japonica	Japan	WPO	EU732259.1	EU732096.1
Nerita japonica	Japan	WPO	EU732260.1	EU732097.1
Nerita japonica	South Korea	IAA	EU732261.1	EU732098.1
Nerita japonica	South Korea	IAA	EU732262.1	EU732099.1
Nerita lirellata	Easter Island	EPO	EU732263.1	EU732100.1
Nerita lirellata	Easter Island	EPO	EU732264.1	EU732101.1
Nerita litterata	Indonesia	IAA	EU732265.1	EU732102.1
Nerita litterata	Philippines	IAA	EU732266.1	EU732103.1
Nerita litterata	Tanzania	SWIO	EU732267.1	EU732104.1
Nerita litterata	Tanzania	SWIO	EU732268.1	EU732105.1
Nerita longii	Oman	NIO	EU732269.1	EU732106.1
Nerita longii	Oman	NIO	EU732270.1	EU732107.1
Nerita magdalenae	Mauritius	SWIO	EU732271.1	EU732108.1
Nerita magdalenae	Mauritius	SWIO	EU732272.1	EU732109.1
Nerita magdalenae	Reunion Island	SWIO	KJ458460	KJ458428
Nerita magdalenae	Reunion Island	SWIO	KJ458461	KJ458429
Nerita magdalenae	Reunion Island	SWIO	KJ458462	KJ458430
Nerita magdalenae	Mauritius	SWIO	KJ458458	KJ458426
Nerita magdalenae	Mauritius	SWIO	KJ458459	KJ458427
Nerita maxima	New Caledonia	WPO	EU732273.1	EU732110.1
Nerita maxima	Papua New Guinea	IAA	EU732274.1	EU732111.1
Nerita melanotragus	New South Wales	SWPO	EU732275.1	EU732112.1
Nerita melanotragus	Queensland	SWPO	EU732276.1	EU732113.1
Nerita morio	Easter Island	EPO	EU732277.1	EU732114.1
Nerita morio	Easter Island	EPO	EU732278.1	EU732115.1
Nerita ocellata	Japan	WPO	EU732279.1	EU732116.1
Nerita ocellata	Japan	WPO	EU732280.1	EU732117.1
Nerita olivaria	Indonesia	IAA	EU732281.1	EU732118.1
Nerita olivaria	Indonesia	IAA	EU732282.1	EU732119.1
Nerita orbignyana	Egypt	RS	EU732283.1	EU732120.1
Nerita orbignyana	Egypt	RS	EU732284.1	EU732121.1
Nerita patula	Indonesia	IAA	EU732285.1	EU732122.1
Nerita patula	Philippines	IAA	EU732286.1	EU732123.1
Nerita peloronta	Florida	WAO	EU732287.1	EU732124.1
Nerita peloronta	Panama	WAO	EU732288.1	EU732125.1
Nerita picea	Hawaii	CPO	EU732289.1	EU732126.1
Nerita picea	Hawaii	CPO	EU732290.1	EU732127.1
Nerita planospira	Japan	WPO	EU732291.1	EU732128.1
Nerita planospira	New Caledonia	WPO	EU732292.1	EU732129.1
Nerita plicata	Japan	WPO	EU732293.1	EU732130.1
Nerita plicata	South Africa	SWIO	EU732294.1	EU732131.1
Nerita plicata	Cook Islands	WPO	EU732295.1	EU732132.1
Nerita plicata	Philippines	IAA	EU732296.1	EU732133.1
Nerita plicata	Reunion Island	SWIO	KJ458465	KJ458433
Nerita plicata	Reunion Island	SWIO	KJ458466	KJ458434
Nerita plicata	Reunion Island	SWIO	KJ458467	KJ458435
Nerita plicata	Reunion Island	SWIO	KJ458468	KJ458436
Nerita plicata	Reunion Island	SWIO	KJ458469	KJ458437
Nerita plicata	Reunion Island	SWIO	KJ458470	KJ458438
Nerita plicata	Mauritius	SWIO	KJ458463	KJ458431
Nerita plicata	Mauritius	SWIO	KJ458464	KJ458432
Nerita polita	Guam	WPO	EU732297.1	EU732134.1
Nerita polita	Philippines	IAA	EU732298.1	EU732135.1
Nerita polita	Madagascar	SWIO	EU732299.1	EU732136.1
Nerita polita	Madagascar	SWIO	EU732300.1	EU732137.1
Nerita polita	Thailand	IAA	EU732301.1	EU732138.1
Nerita polita	Thailand	IAA	EU732302.1	EU732139.1
Nerita polita	Reunion Island	SWIO	KJ458471	KJ458439
Nerita polita	Reunion Island	SWIO	KJ458472	KJ458440
Nerita polita	Reunion Island	SWIO	KJ458473	KJ458441
Nerita quadricolor	Egypt	RS	EU732303.1	EU732140.1
Nerita quadricolor	Tanzania	SWIO	EU732304.1	EU732141.1
Nerita quadricolor	Europa Island	SWIO	KJ458474	KJ458442
Nerita quadricolor	Europa Island	SWIO	KJ458475	KJ458443
Nerita quadricolor	Europa Island	SWIO	KJ458476	KJ458444
Nerita sanguinolenta	Egypt	RS	EU732305.1	EU732142.1
Nerita sanguinolenta	Egypt	RS	EU732306.1	EU732143.1
Nerita scabricosta	Mexico	EPO	EU732307.1	EU732144.1
Nerita scabricosta	Panama	EPO	EU732308.1	EU732145.1
Nerita senegalensis	Cameroon	EAO	EU732309.1	EU732146.1
Nerita senegalensis	Senegal	EAO	EU732310.1	EU732147.1
Nerita reticulata	New Caledonia	WPO	EU732311.1	EU732148.1
Nerita reticulata	Philippines	IAA	EU732312.1	EU732149.1
Nerita reticulata	Fiji	WPO	EU732313.1	EU732150.1
Nerita reticulata	Fiji	WPO	EU732314.1	EU732151.1
Nerita spengleriana	Indonesia	IAA	EU732315.1	EU732152.1
Nerita spengleriana	Indonesia	IAA	EU732316.1	EU732153.1
Nerita spengleriana	Papua New Guinea	IAA	EU732317.1	EU732154.1
Nerita spengleriana	Philippines	IAA	EU732318.1	EU732155.1
Nerita tessellata	Florida	WAO	EU732319.1	EU732156.1
Nerita tessellata	Florida	WAO	EU732320.1	EU732157.1
Nerita textilis	Kenya	SWIO	EU732321.1	EU732158.1
Nerita textilis	South Africa	SWIO	EU732322.1	EU732159.1
Nerita textilis	Europa Island	SWIO	KJ458477	KJ458445
Nerita textilis	Europa Island	SWIO	KJ458478	KJ458446
Nerita tristis	Japan	WPO	EU732323.1	EU732160.1
Nerita tristis	Japan	WPO	EU732324.1	EU732161.1
Nerita umlaasiana	South Africa	SWIO	EU732325.1	EU732162.1
Nerita umlaasiana	South Africa	SWIO	EU732326.1	EU732163.1
Nerita umlaasiana	Madagascar	SWIO	KJ458479	KJ458447
Nerita undata	Malaysia	IAA	EU732327.1	EU732164.1
Nerita undata	Papua New Guinea	IAA	EU732328.1	EU732165.1
Nerita undata	Singapore	IAA	EU732329.1	EU732166.1
Nerita undata	Singapore	IAA	EU732330.1	EU732167.1
Nerita undata	Thailand	IAA	EU732331.1	EU732168.1
Nerita undata	Thailand	IAA	EU732332.1	EU732169.1
Nerita undata	Hong Kong	WPO	EU732333.1	EU732170.1
Nerita undata	Hong Kong	WPO	EU732334.1	EU732171.1
Nerita undata	Japan	WPO	EU732335.1	EU732172.1
Nerita undata	Japan	WPO	EU732336.1	EU732173.1
Nerita undata	Taiwan	WPO	EU732337.1	EU732174.1
Nerita undata	Taiwan	WPO	EU732338.1	EU732175.1
Nerita undata	Madagascar	SWIO	EU732339.1	EU732176.1
Nerita undata	Madagascar	SWIO	EU732340.1	EU732177.1
Nerita undata	Tanzania	SWIO	EU732341.1	EU732178.1
Nerita undata	Tanzania	SWIO	EU732342.1	EU732179.1
Nerita undata	American Samoa	WPO	EU732343.1	EU732180.1
Nerita undata	New Caledonia	WPO	EU732344.1	EU732181.1
Nerita undata	New Caledonia	WPO	EU732345.1	EU732182.1
Nerita undata	New Caledonia	WPO	EU732346.1	EU732183.1
Nerita undata	Fiji	WPO	EU732347.1	EU732184.1
Nerita undata	Fiji	WPO	EU732348.1	EU732185.1
Nerita undulata	Fiji	WPO	EU732349.1	EU732186.1
Nerita undulata	Fiji	WPO	EU732350.1	EU732187.1
Nerita undulata	Japan	WPO	EU732351.1	EU732188.1
Nerita undulata	Japan	WPO	EU732352.1	EU732189.1
Nerita undulata	Western Samoa	WPO	EU732353.1	EU732190.1
Nerita undulata	Western Samoa	WPO	EU732354.1	EU732191.1
Nerita versicolor	Florida	WAO	EU732355.1	EU732192.1
Nerita versicolor	Panama	WAO	EU732356.1	EU732193.1
Nerita vitiensis	New Caledonia	WPO	EU732357.1	EU732194.1
Nerita vitiensis	New Caledonia	WPO	EU732358.1	EU732195.1
Nerita yoldii	Hong Kong	WPO	EU732359.1	EU732196.1
Nerita yoldii	Hong Kong	WPO	EU732360.1	EU732197.1
