# Supplementary material for: Evolutionary Dynamics in the Southwest Indian Ocean Marine Biodiversity Hotspot: A Perspective from the Rocky Shore Gastropod Genus Nerita
Source: PLoS One. 2014 Apr 15;9(4):e95040. doi: 10.1371/journal.pone.0095040 (PMC3988148; doi:10.1371/journal.pone.0095040)
Supplement: Table S2 — Tests used on the final chronogram with assumptions and alternative hypotheses. (XLSX) [file pone.0095040.s002.xlsx]

## Sheet: Sheet1
Test	Test null hypothesis	Test alternative hypothesis
Relative cladogenesis test (RC)	All lineages at time t have the same probability to produce n lineages	Indicates changes in diversification rates of particular lineages
Imbalance of the tree (ß)	Each node has the same probability of diversifying (ß =0)	Indicates variations in diversifications rates among lineages and/or time (ß<0 or ß>0)
Gamma statistic (γ)	Constant diversification rate along the chronogram, with no extinction	γ >0 indicates an increase of diversification rate along the chronogram
		γ<0 indicates a decrease of diversification rate along the chronogram
