# Supplementary material for: Evolutionary Dynamics in the Southwest Indian Ocean Marine Biodiversity Hotspot: A Perspective from the Rocky Shore Gastropod Genus Nerita
Source: PLoS One. 2014 Apr 15;9(4):e95040. doi: 10.1371/journal.pone.0095040 (PMC3988148; doi:10.1371/journal.pone.0095040)
Supplement: Table S3 — Diversification models tested with corresponding lineage-through-time plots. (XLSX) [file pone.0095040.s003.xlsx]

## Sheet: Sheet1
Rate constant models
Yule		Birth-Death
	• Constant rate of diversification • No extinction		• Constant rate of diversification • Constant rate of extinction • Accumulation of lineages in recent past that are not extinct yet
Rate variable models
Yule-2-rate		Yule-3-rate
	• 2 constant rates of diversification • No extinction		• 3 constant rates of diversification • No extinction
DDL		DDX
	• Exponentially decreasing diversification model • Early evolutionary radiation		• Exponentially decreasing diversification model • Progressive filling of ecological niches
